# Supplementary material for: Prenatal Microarray Analysis of Pregnancies Without Ultrasound Anomalies: Establishment of Copy Number and Homozygosity Frequencies in Low-Risk Population
Source: Genes (Basel). 2026 Jan 25;17(2):127. doi: 10.3390/genes17020127 (PMC12941352; doi:10.3390/genes17020127)
Supplement: Supplementary file 1 [file genes-17-00127-s001.zip]

Archive with 1 entries (1 files):
- genes-3890068-supplementary.pdf
